# Supplementary material for: Juçara Fruit (Euterpe Edulis Martius) Valorization Combining Emergent Extraction Technologies and Aqueous Solutions of Alkanediols
Source: Molecules. 2023 Feb 7;28(4):1607. doi: 10.3390/molecules28041607 (PMC9966649; doi:10.3390/molecules28041607)
Supplement: Supplementary file 1 [file molecules-28-01607-s001.zip]

Archive with 1 entries (1 files):
- molecules-2173701-supplementary.pdf
